# Supplementary material for: Deciphering the genetic control of innate and adaptive immune responses in pig: a combined genetic and genomic study
Source: BMC Proc. 2011 Jun 3;5(Suppl 4):S32. doi: 10.1186/1753-6561-5-S4-S32 (PMC3108228; doi:10.1186/1753-6561-5-S4-S32)
Supplement: Additional file 1 — Table S1 - List of immunity parameters included in the study and associated assays for phenotyping [file 1753-6561-5-S4-S32-S1.xls]

## Sheet: Feuil1
Symbols	Parameters	Blood sampling	Assays
CD16- CD172+	CD16- CD172+ leucocyte subpopulation	Heparin coated tubes	FACS
CD16- CD2+	CD16- CD2+ leucocyte subpopulation	Heparin coated tubes	FACS
CD16- MHCII+	CD16- MHCII+ leucocyte subpopulation	Heparin coated tubes	FACS
CD16+ CD172-	CD16+ CD172- leucocyte subpopulation	Heparin coated tubes	FACS
CD16+ CD172+	CD16+ CD172+ leucocyte subpopulation	Heparin coated tubes	FACS
CD16+ CD2-	CD16+ CD2- leucocyte subpopulation	Heparin coated tubes	FACS
CD16+ CD2+	CD16+ CD2+ leucocyte subpopulation	Heparin coated tubes	FACS
CD16+ MHCII-	CD16+ MHCII- leucocyte subpopulation	Heparin coated tubes	FACS
CD16+ MHCII+	CD16+ MHCII+ leucocyte subpopulation	Heparin coated tubes	FACS
CD4- CD8+	CD4- CD8+ lymphocyte subpopulation	Heparin coated tubes	FACS
CD4+ CD8-	CD4+ CD8- lymphocyte subpopulation	Heparin coated tubes	FACS
CD4+ CD8+	CD4+ CD8+ lymphocyte subpopulation	Heparin coated tubes	FACS
CRP	C reactive protein level	Serum	ELISA
EOS	Total eosinophils number	EDTA coated tubes	Hemogram
WBC	Total white blood cells number	EDTA coated tubes	Hemogram
RBC	Total red blood cells number	EDTA coated tubes	Hemogram
HAPT	Haptoglobin level	Serum	Colorimetric test
HT	Hematocrit	EDTA coated tubes	Hemogram
RDW	Red cell distribution width	EDTA coated tubes	Hemogram
IFNA	IFNa production after LPS-PMA-ionomycine stimulation	Heparin coated tubes	ELISA
IFNG-CONA	IFNg production after CONA stimulation	Heparin coated tubes	ELISA
IFNG-LPS	IFNg production after LPS stimulation	Heparin coated tubes	ELISA
IFNG-PMAIONO	IFNg production after PMA-ionomycine stimulation	Heparin coated tubes	ELISA
IgA	Total IgA level	Serum	ELISA
IgG	Total IgG level	Serum	ELISA
IgG-Mh	Specific IgG directed against M.hyopneumoniae level	Serum	ELISA
IgM	Total IgM level	Serum	ELISA
IgM+	IgM+ lymphocyte sub-population	Heparin coated tubes	FACS
IL10-CONA	IL10 production after CONA stimulation	Heparin coated tubes	ELISA
IL10-LPS	IL10 production after LPS stimulation	Heparin coated tubes	ELISA
IL10-PMAIONO	IL10 production after PMA-ionomycine stimulation	Heparin coated tubes	ELISA
IL12	IL12 production after LPS-PMA-ionomycine stimulation	Heparin coated tubes	ELISA
IL1B	IL1B production after LPS-PMA-ionomycine stimulation	Heparin coated tubes	ELISA
IL2-CONA	IL2 production after CONA stimulation	Heparin coated tubes	ELISA
IL2-LPS	IL2 production after LPS stimulation	Heparin coated tubes	ELISA
IL2-PMAIONO	IL2 production after PMA-ionomycine stimulation	Heparin coated tubes	ELISA
IL4-CONA	IL4 production after CONA stimulation	Heparin coated tubes	ELISA
IL4-LPS	IL4 production after LPS stimulation	Heparin coated tubes	ELISA
IL4-PMAIONO	IL4 production after PMA-ionomycine stimulation	Heparin coated tubes	ELISA
IL6	IL6 production after LPS-PMA-ionomycine stimulation	Heparin coated tubes	ELISA
IL8	IL8 production after LPS-PMA-ionomycine stimulation	Heparin coated tubes	ELISA
LYM	Total lymphocytes number	EDTA coated tubes	Hemogram
MHCII- CD172+	MHCII- CD172+ leukocyte subpopulation	Heparin coated tubes	FACS
MHCII+ CD172-	MHCII+ CD172- leukocyte subpopulation	Heparin coated tubes	FACS
MHCII+ CD172+	MHCII+ CD172+ leukocyte subpopulation	Heparin coated tubes	FACS
MON	Total monocytes number	EDTA coated tubes	Hemogram
NEU	Total neutrophils number	EDTA coated tubes	Hemogram
PHAG	Phagocytosis	Heparin coated tubes	Phagotest
PLT	Platelets number	EDTA coated tubes	Hemogram
PROLIF-CONA	Non-specific prolifération after CONA stimulation	Heparin coated tubes	Incorporation of 3H-methyl-thymidine
PROLIF-LPS	Non-specific prolifération after LPS stimulation	Heparin coated tubes	Incorporation of 3H-methyl-thymidine
PROLIF-PMA	Non-specific prolifération PMA stimulation	Heparin coated tubes	Incorporation of 3H-methyl-thymidine
TCRgd+	TCRgd+ lymphocyte subpopulation	Heparin coated tubes	FACS
TNF	TNF production after LPS-PMA-ionomycine stimulation	Heparin coated tubes	ELISA
